# Supplementary material for: A conserved ankyrin repeat-containing protein regulates conoid stability, motility and cell invasion in Toxoplasma gondii
Source: Nat Commun. 2017 Dec 21;8:2236. doi: 10.1038/s41467-017-02341-2 (PMC5740107; doi:10.1038/s41467-017-02341-2)
Supplement: Supplementary file 4 — Supplementary Data 1 [file 41467_2017_2341_MOESM4_ESM.csv]

rownames	CPH1-BirA	CPH1-BirA	CaM2-BirA	CaM2-BirA	CaM1-BirA	CaM1-BirA	CaM3-BirA	CaM3-BirA	MyoH-BirA	MyoH-BirA	BirA-RNG2	BirA-RNG2	RNG2-BirA	RNG2-BirA	RHku80KO	RHku80KO	RHku80KO	RHku80KO
TGME49_221320	98	123	109	103	87	98	123	124	122	134	124	125	120	122	98	126	93	109
TGME49_244470	60	71	29	24	32	42	38	46	43	44	101	62	24	50	0	0	0	0
TGME49_258090	45	39	23	26	31	25	26	32	42	39	0	3	0	2	0	0	0	0
TGME49_284190	38	49	43	41	34	45	47	51	49	49	48	49	49	46	38	48	34	43
TGME49_234250	36	25	25	1	19	11	26	33	35	37	3	0	0	0	0	0	0	0
TGME49_243250	27	31	34	21	15	23	28	28	41	41	0	12	0	3	0	0	0	0
TGME49_234270	25	32	35	29	21	34	40	44	42	59	1	8	0	0	0	0	0	0
TGME49_225020	24	14	3	5	13	3	18	19	11	19	0	0	0	0	0	0	0	0
TGME49_266630	15	16	3	8	5	5	18	17	9	15	0	2	0	1	0	0	0	0
TGME49_245640	14	15	13	9	12	12	15	16	16	14	11	5	0	1	0	0	0	0
TGME49_286420	13	19	15	14	11	20	11	11	14	12	12	11	9	8	10	13	8	7
TGME49_256030	13	13	9	11	10	7	13	17	11	11	1	8	0	2	0	0	0	0
TGME49_246720	12	12	2	3	6	0	6	9	10	12	0	0	0	0	0	0	0	0
TGME49_222350	19	14	1	2	2	5	16	16	12	15	3	3	0	0	0	0	0	0
TGME49_255895	11	11	3	5	4	1	5	6	6	13	0	0	0	0	0	0	0	0
TGME49_297180	10	11	0	0	0	0	8	6	8	13	0	2	0	0	0	0	0	0
TGME49_231640	9	20	27	21	8	16	10	12	5	7	0	6	0	7	0	0	0	2
TGME49_226990	19	20	4	3	6	8	7	7	2	7	16	11	0	3	0	0	0	0
TGME49_262960	7	8	7	4	4	6	3	0	4	5	5	3	3	1	7	6	4	3
TGME49_266960	7	15	4	7	4	18	2	5	2	4	0	3	0	0	0	0	0	1
TGME49_266960	7	15	4	7	4	16	2	4	2	4	0	3	0	0	0	0	0	0
TGME49_221620	5	11	4	6	4	14	2	5	2	4	0	3	0	0	0	0	0	0
TGME49_273760	6	25	20	20	7	30	11	10	4	10	2	15	0	8	0	2	0	4
TGME49_209030	6	15	10	10	10	15	9	7	2	5	2	8	1	6	2	1	2	6
TGME49_257300	16	16	7	0	3	1	10	9	17	15	0	0	0	0	0	0	0	0
TGME49_231630	6	7	11	11	4	9	5	5	3	4	2	4	1	3	0	0	0	2
TGME49_316400	6	8	6	6	5	11	3	4	1	3	0	4	0	2	0	0	0	0
TGME49_316400	6	8	6	6	5	11	3	4	1	3	0	4	0	2	0	0	0	0
TGME49_231770	0	0	0	0	0	0	0	0	0	0	0	0	0	0	0	0	0	0
TGME49_251780	5	5	3	9	9	11	21	20	7	14	14	18	0	19	4	0	2	14
TGME49_309752	5	8	5	7	8	10	15	14	10	13	9	13	4	14	3	2	2	12
TGME49_306220	5	12	19	17	11	10	2	3	1	1	0	0	0	0	0	0	0	0
TGME49_311720	5	10	20	12	3	23	10	8	2	12	2	14	0	9	1	1	0	4
TGME49_245460	5	7	7	6	3	4	3	3	5	5	5	3	3	2	7	4	3	2
TGME49_248340	5	10	5	6	4	8	5	4	5	6	1	4	1	3	2	2	4	1
TGME49_248740	5	9	6	4	4	6	0	0	8	11	7	0	6	0	2	7	9	0
TGME49_204020	5	6	5	5	3	5	0	1	5	2	4	0	3	0	4	3	4	0
TGME49_261570	5	5	3	3	1	6	1	1	4	2	4	1	4	1	3	4	0	1
TGME49_311430	5	1	5	0	1	1	0	0	2	0	2	0	0	0	3	0	0	0
TGME49_226290	5	3	0	0	2	1	0	0	0	0	1	0	0	0	0	0	0	0
TGME49_310490	4	8	2	5	7	3	1	3	5	3	3	0	3	0	2	5	8	0
TGME49_227600	4	3	4	3	2	3	1	2	3	3	2	1	3	1	4	4	3	0
TGME49_305160	4	1	4	1	1	3	2	4	2	4	2	4	2	3	3	1	1	2
TGME49_248390	4	5	6	6	5	5	0	0	4	1	2	0	3	0	4	5	5	0
TGME49_253600	4	2	4	0	3	0	0	0	4	6	6	4	0	0	0	0	0	0
TGME49_221380	4	4	3	1	1	3	1	2	3	4	0	1	0	0	0	0	4	0
TGME49_292130	4	6	5	3	0	7	1	4	2	2	0	2	0	1	0	0	0	1
TGME49_218560	3	49	8	14	13	0	31	11	7	30	0	22	20	19	3	37	18	17
TGME49_239330	3	2	3	2	2	2	0	0	2	1	0	0	1	0	3	1	2	0
TGME49_308090	3	7	6	4	5	12	6	7	2	2	0	6	0	5	3	1	0	5
TGME49_207440	3	7	3	4	3	3	1	2	2	2	2	2	1	0	2	3	4	0
TGME49_261240	3	1	3	1	2	3	1	1	2	1	3	1	1	1	2	2	0	1
TGME49_291880	3	3	2	1	1	0	1	2	11	10	10	0	0	0	0	3	0	0
TGME49_315780	3	5	0	0	0	0	8	7	8	11	0	0	0	0	0	0	0	0
TGME49_306350	3	2	3	0	0	0	0	0	4	5	4	0	1	0	0	4	0	0
TGME49_227360	3	3	3	3	0	7	0	1	1	0	0	0	0	1	2	0	0	0
TGME49_272010	3	0	3	0	0	0	0	0	2	3	3	0	0	0	3	1	0	0
TGME49_244320	3	1	3	0	0	0	2	2	2	2	0	2	0	2	3	0	0	0
TGME49_293540	3	4	0	0	0	0	5	5	2	7	0	0	0	0	0	0	0	0
TGME49_265840	3	0	7	1	0	0	0	0	0	0	0	0	0	0	1	0	0	0
TGME49_229250	3	3	3	2	0	1	1	2	2	3	3	0	1	0	1	2	4	0
TGME49_315280	3	7	0	0	0	0	1	1	2	4	0	0	0	0	0	0	0	0
TGME49_263700	3	5	4	4	3	3	2	4	3	2	1	2	0	2	1	2	3	2
TGME49_263050	3	10	5	7	4	6	1	3	9	4	4	1	0	0	2	6	6	0
TGME49_263320	3	0	6	1	0	0	0	0	0	0	0	0	0	0	5	0	0	0
TGME49_308920	3	1	2	0	1	0	0	0	0	1	0	0	0	0	0	0	0	0
TGME49_263040	3	4	5	4	3	5	3	4	2	2	2	3	0	3	1	1	4	0
TGME49_288380	2	10	9	8	6	18	3	3	0	1	0	2	0	1	0	0	0	1
TGME49_291850	2	2	3	3	1	2	0	0	2	2	0	0	0	0	2	0	2	0
TGME49_262380	2	2	1	2	2	2	7	8	3	5	3	6	1	8	1	1	1	2
TGME49_245680	2	4	4	5	0	2	0	2	5	3	3	0	2	0	1	3	3	0
TGME49_263300	2	6	7	3	1	11	3	4	2	4	2	4	0	3	1	0	0	0
TGME49_203630	2	4	2	3	3	3	0	0	0	1	1	0	0	0	3	1	4	0
TGME49_215460	2	5	4	3	2	2	0	2	4	3	3	1	3	0	1	3	5	1
TGME49_228470	2	0	3	0	0	2	1	1	3	2	0	2	0	0	2	1	0	1
TGME49_205470	2	10	5	6	2	20	4	3	2	2	1	1	0	1	1	0	1	1
TGME49_250770	2	11	4	2	4	14	3	3	0	4	0	2	0	1	0	0	0	0
TGME49_289530	2	4	2	2	2	2	0	1	2	1	2	0	1	0	2	2	4	0
TGME49_226970	2	3	4	2	1	4	1	0	4	1	2	0	2	0	1	2	4	0
TGME49_210690	2	5	2	2	0	3	0	1	1	1	1	0	0	0	2	0	1	0
TGME49_232300	2	8	6	8	5	6	2	3	1	1	0	1	0	2	2	0	5	1
TGME49_289690	2	8	7	4	4	11	4	6	0	2	0	6	0	3	2	0	0	0
TGME49_232230	2	1	2	1	0	4	2	2	1	2	0	2	1	2	0	2	0	2
TGME49_249900	2	11	8	6	4	14	6	8	3	5	1	4	0	1	1	1	2	2
TGME49_262690	2	2	2	1	0	1	0	0	1	0	0	0	0	0	0	0	1	0
TGME49_230340	2	16	12	11	1	1	5	9	1	7	0	0	0	6	0	0	0	0
TGME49_315610	2	2	3	3	3	4	2	2	2	2	5	2	2	2	2	1	2	1
TGME49_249250	2	1	2	0	0	2	0	1	0	1	0	1	0	0	0	1	0	0
TGME49_224540	2	5	5	2	5	7	1	4	2	0	7	5	0	2	2	0	2	0
TGME49_238010	2	4	2	4	3	5	1	3	3	3	1	1	0	0	2	1	2	0
TGME49_267400	2	5	2	5	5	5	1	1	4	2	4	1	2	1	1	5	6	0
TGME49_232710	2	8	4	5	2	6	3	4	0	1	0	0	0	0	0	0	2	0
TGME49_242330	2	6	1	5	2	5	1	2	0	0	0	2	0	0	1	0	1	0
TGME49_289760	2	11	3	3	2	6	4	3	3	4	6	5	4	3	1	11	4	1
TGME49_245620	2	0	1	1	1	1	0	0	2	0	0	0	1	0	2	1	1	0
TGME49_223050	2	6	2	6	4	4	0	0	1	1	0	0	0	0	0	1	5	0
TGME49_255160	2	5	4	0	0	2	1	2	14	12	11	0	2	0	0	1	3	0
TGME49_266760	2	0	2	0	1	0	2	2	2	2	2	2	2	2	1	2	0	2
TGME49_261580	2	2	2	2	2	3	2	2	2	1	2	2	1	2	1	2	2	1
TGME49_261580	1	1	1	1	1	1	1	1	1	0	1	1	0	1	0	1	1	0
TGME49_261250	1	1	1	1	1	2	0	1	1	0	1	1	1	1	1	1	1	1
TGME49_300000	1	3	2	1	1	2	1	1	2	3	0	2	0	1	2	0	2	1
TGME49_230410	1	4	5	3	3	5	4	4	4	4	4	5	3	4	3	1	1	4
TGME49_252880	1	2	1	0	0	0	15	18	1	6	6	1	0	0	0	0	0	0
TGME49_288500	1	1	1	0	0	6	12	12	2	8	5	8	0	11	0	0	0	6
TGME49_244560	1	14	15	12	5	16	2	2	0	3	0	2	0	2	0	0	0	2
TGME49_301420	1	1	0	0	1	0	1	2	0	0	0	0	0	0	0	0	0	0
TGME49_305520	1	4	3	3	2	3	1	2	1	1	0	1	0	0	0	0	2	0
TGME49_309120	1	10	4	7	0	12	4	5	2	5	0	3	0	4	0	0	0	2
TGME49_288720	1	4	2	3	2	4	1	1	4	1	5	1	0	1	1	3	3	1
TGME49_320050	1	2	2	2	2	3	2	4	4	2	2	1	1	0	2	2	0	0
TGME49_312090	1	5	4	2	1	4	0	2	1	0	1	0	1	0	0	1	1	0
TGME49_230160	1	4	3	3	2	5	0	0	0	0	0	1	0	0	2	0	0	0
TGME49_220400	1	1	3	1	0	3	2	2	3	3	2	2	1	1	0	3	0	1
TGME49_243570	1	4	2	4	4	2	0	0	1	2	0	0	1	0	1	1	4	0
TGME49_215590	1	0	1	2	3	14	7	6	0	3	7	5	0	8	1	0	0	6
TGME49_233080	1	0	2	0	0	0	0	0	0	1	0	0	0	0	0	0	0	1
TGME49_225080	1	6	4	5	4	6	4	6	1	2	1	5	0	4	1	1	6	4
TGME49_315570	1	2	1	1	2	2	0	0	3	4	4	0	4	0	1	4	2	0
TGME49_229670	1	5	2	2	3	3	2	2	4	3	3	2	2	2	1	3	4	0
TGME49_290600	1	1	1	0	0	3	6	4	1	3	2	4	0	4	0	0	0	3
TGME49_239100	1	6	2	3	2	6	2	1	0	0	0	1	0	0	0	0	2	0
TGME49_259240	1	3	1	1	1	4	1	1	1	2	0	1	0	1	0	1	0	1
TGME49_309820	1	3	1	2	0	3	1	1	2	1	1	0	1	0	1	2	2	0
TGME49_236210	1	0	0	0	1	11	5	5	2	6	1	6	0	6	0	0	0	2
TGME49_233460	1	3	6	0	2	4	2	5	0	0	0	3	0	1	0	0	0	0
TGME49_266070	1	2	2	1	1	2	2	1	1	1	0	2	0	0	0	0	2	0
TGME49_231140	1	3	3	0	1	2	1	1	2	1	0	1	0	1	0	0	3	0
TGME49_276140	1	5	2	2	0	3	0	0	1	2	0	0	0	0	0	1	2	0
TGME49_248640	1	9	4	1	0	0	0	0	0	3	0	0	0	0	0	0	0	0
TGME49_238250	1	3	3	5	5	5	0	2	3	2	2	0	0	0	1	1	3	0
TGME49_254620	1	2	1	1	2	1	0	0	1	1	1	0	1	0	1	1	2	0
TGME49_232940	1	2	2	2	2	4	1	1	0	1	0	1	0	1	1	0	1	1
TGME49_278780	1	2	0	1	1	1	6	6	5	7	11	8	1	7	0	0	0	0
TGME49_223940	1	3	2	6	3	4	0	0	0	0	0	0	0	0	0	0	1	0
TGME49_250810	1	4	0	4	3	3	0	0	1	1	1	0	0	0	0	1	3	0
TGME49_209000	1	1	1	1	1	2	1	1	1	1	1	1	1	1	1	1	1	1
TGME49_286630	1	1	1	2	0	0	4	2	1	3	3	4	2	5	0	1	2	3
TGME49_313780	1	0	0	0	0	0	1	1	1	1	2	1	0	1	0	0	0	0
TGME49_250820	1	1	12	12	0	2	18	15	1	10	4	8	10	8	0	5	1	0
TGME49_232340	1	2	22	18	6	13	0	0	1	2	5	3	0	1	0	0	0	0
TGME49_271050	1	0	1	0	1	1	1	2	0	0	0	2	0	0	1	0	0	0
TGME49_215470	1	2	2	2	0	4	0	1	0	0	0	0	0	1	0	0	0	0
TGME49_262620	1	5	5	2	0	7	0	0	0	0	0	0	0	0	0	0	0	0
TGME49_313140	1	0	1	0	1	2	1	2	0	0	0	0	0	2	0	0	0	1
TGME49_227620	1	2	1	0	1	3	0	1	0	0	0	1	0	0	1	0	0	0
TGME49_234420	1	1	0	0	0	1	6	9	0	8	0	6	0	6	0	0	0	1
TGME49_267370	1	0	0	0	0	0	6	8	0	6	10	9	0	7	0	0	0	0
TGME49_216000	1	1	2	3	0	2	0	0	0	0	0	0	0	0	0	0	0	0
TGME49_249270	1	1	3	2	1	4	0	0	0	0	1	0	0	0	0	0	0	0
TGME49_209910	1	1	1	1	1	2	1	1	0	1	0	1	0	1	1	0	0	0
TGME49_300200	1	2	1	2	2	2	2	2	2	2	1	2	1	1	1	1	2	1
TGME49_204400	0	2	0	0	2	4	3	4	0	2	1	1	0	2	0	1	0	4
TGME49_214790	0	0	1	0	0	1	2	2	0	0	1	2	0	2	0	0	0	1
TGME49_202680	0	1	1	0	0	9	4	5	1	4	1	4	0	4	0	0	0	2
TGME49_241170	0	0	1	0	0	0	1	0	0	2	0	1	0	1	0	0	0	0
TGME49_269190	0	2	0	0	1	4	10	9	3	6	2	5	1	6	1	0	1	3
TGME49_268890	0	0	1	2	1	4	7	11	2	5	4	5	0	10	1	0	0	2
TGME49_308860	0	0	2	4	2	2	4	5	1	1	0	2	0	2	0	0	0	0
TGME49_289750	0	3	3	2	0	4	3	4	1	3	1	2	0	2	0	0	1	2
TGME49_289750	0	3	3	2	0	3	2	3	1	2	1	2	0	1	0	0	1	1
TGME49_219820	0	0	0	0	0	0	0	0	0	0	0	0	0	0	0	0	0	0
TGME49_213350	0	2	2	1	0	0	0	0	0	0	0	0	0	0	0	0	0	0
TGME49_313180	0	0	2	0	0	0	0	0	0	0	0	0	0	0	0	0	0	0
TGME49_220370	0	0	0	0	0	0	6	12	0	2	0	0	0	0	0	0	0	0
TGME49_251690	0	0	1	0	0	3	0	0	0	0	0	1	0	0	0	0	0	0
TGME49_284560	0	5	1	2	0	5	2	2	0	1	1	2	0	1	0	0	0	0
TGME49_235340	0	3	11	9	0	0	0	0	0	0	0	0	0	0	0	0	0	0
TGME49_321500	0	0	1	0	0	4	0	0	0	0	0	0	0	0	0	0	0	0
TGME49_305340	0	0	18	21	0	0	0	1	0	0	0	0	0	0	0	0	0	0
TGME49_263090	0	2	2	0	2	6	1	0	0	0	1	3	0	0	1	0	0	1
TGME49_218820	0	0	0	0	0	2	1	1	0	0	0	1	0	0	0	0	0	0
TGME49_226440	0	0	2	0	0	0	0	0	0	0	0	0	0	0	0	0	0	0
TGME49_244200	0	0	0	0	1	8	5	7	0	2	2	6	0	9	0	0	0	6
TGME49_237010	0	0	0	0	0	0	5	9	0	1	1	2	0	4	0	0	0	3
TGME49_310530	0	0	0	0	0	0	0	0	2	0	0	0	0	0	0	0	0	0
TGME49_270770	0	13	27	28	14	8	0	0	0	0	0	0	0	0	0	0	0	0
TGME49_217740	0	1	0	0	1	1	2	1	0	1	0	2	0	1	0	0	0	0
TGME49_207990	0	2	0	0	0	0	0	0	0	0	0	0	0	0	0	0	1	0
TGME49_223920	0	2	0	0	0	15	0	2	0	0	0	0	0	0	0	0	0	0
TGME49_292080	0	0	0	0	0	2	0	0	0	0	0	0	0	0	0	0	0	0
TGME49_288360	0	8	7	6	1	15	5	6	0	4	0	6	0	1	5	5	6	8
TGME49_266060	0	3	1	1	1	5	0	1	0	0	0	0	0	0	0	0	0	0
TGME49_215980	0	1	3	1	1	3	0	1	0	0	0	1	0	1	0	0	0	1
TGME49_264430	0	1	0	0	0	0	0	0	2	4	6	0	2	0	0	2	0	0
TGME49_264430	0	1	0	0	0	0	0	0	2	4	6	0	2	0	0	2	0	0
TGME49_264420	0	1	0	0	0	0	0	0	2	3	3	0	2	0	0	2	0	0
TGME49_320030	0	1	1	0	1	0	15	18	7	13	21	15	1	13	0	0	0	0
TGME49_235470	0	11	10	6	6	25	4	6	0	1	0	2	0	1	0	0	0	0
TGME49_292920	0	0	0	0	1	0	12	12	1	9	2	9	0	11	0	0	0	8
TGME49_262010	0	0	8	6	0	0	0	0	0	0	0	0	0	0	0	0	0	0
TGME49_315510	0	1	0	0	0	0	6	7	1	4	12	9	1	6	0	0	0	0
TGME49_300190	0	3	0	3	4	3	0	0	0	0	0	0	0	0	0	0	2	0
TGME49_300190	0	3	0	3	4	3	0	0	0	0	0	0	0	0	0	0	2	0
TGME49_325400	0	0	0	3	3	0	0	0	0	0	0	0	0	0	0	0	0	0
TGME49_311230	0	3	12	11	0	0	7	6	0	0	0	1	0	6	0	0	0	0
TGME49_246930	0	2	5	5	7	9	0	0	0	1	0	0	0	0	0	0	0	0
TGME49_249390	0	0	4	4	1	17	4	3	0	1	0	2	0	2	0	0	0	1
TGME49_211680	0	7	12	8	3	14	3	2	0	3	0	4	0	0	0	0	0	0
TGME49_270510	0	5	6	3	2	16	2	3	0	2	0	5	0	2	0	0	0	2
TGME49_287500	0	3	13	10	0	7	0	0	0	0	0	0	0	0	0	0	0	0
TGME49_236040	0	4	4	5	0	12	0	1	0	0	0	0	0	0	0	0	0	0
TGME49_261950	0	3	0	0	0	6	9	7	0	5	0	7	0	8	0	0	0	6
TGME49_239260	0	4	2	4	4	4	2	3	1	1	2	2	0	2	2	0	1	0
TGME49_263520	0	0	0	1	0	0	3	11	0	2	0	3	0	3	0	0	0	0
TGME49_278870	0	7	6	8	1	9	1	5	0	0	0	0	0	0	0	0	0	0
TGME49_203220	0	0	25	14	0	0	0	0	0	0	0	0	0	0	0	0	0	0
TGME49_264660	0	0	0	0	0	0	0	0	0	0	0	0	0	0	0	0	0	0
TGME49_206430	0	1	1	0	1	0	0	1	8	11	7	0	1	0	0	1	0	0
TGME49_321620	0	0	11	10	1	3	0	0	0	0	0	0	0	0	0	0	0	0
TGME49_201680	0	7	7	5	0	7	0	2	0	0	0	0	0	0	0	0	0	0
TGME49_226730	0	0	0	0	0	8	3	2	0	0	0	4	0	4	0	0	0	2
TGME49_214750	0	0	0	0	0	0	5	5	0	4	1	2	0	5	0	0	0	2
TGME49_277240 [2]	0	0	0	0	0	5	0	0	0	0	0	1	0	1	0	0	0	1
TGME49_277240	0	0	0	0	0	3	0	0	0	0	0	1	0	1	0	0	0	1
TGME49_277270	0	0	0	0	0	4	0	0	0	0	0	1	0	0	0	0	0	0
TGME49_247550	0	6	0	0	0	1	7	6	0	1	0	6	0	3	0	0	0	2
TGME49_205380	0	2	9	11	2	4	0	0	0	0	0	0	0	0	0	0	0	0
TGME49_227000	0	0	0	0	1	0	10	9	0	2	0	4	0	5	0	0	0	0
TGME49_297720	0	0	12	16	0	2	0	0	0	0	0	0	0	0	0	0	0	0
TGME49_235380	0	1	0	0	0	0	7	11	0	0	2	5	0	4	0	0	0	0
TGME49_299050	0	5	1	2	1	5	0	1	3	2	2	0	0	0	0	1	3	0
TGME49_224850	0	1	4	3	0	8	1	2	0	0	0	0	0	0	0	0	0	0
TGME49_254520	0	0	8	9	0	0	0	0	0	0	0	0	0	0	0	0	0	0
TGME49_321450	0	1	1	1	1	1	1	1	1	1	1	1	1	2	0	1	0	1
TGME49_226960	0	1	3	0	0	15	0	2	0	0	0	0	0	0	0	0	0	0
TGME49_267330	0	0	0	0	0	0	4	6	0	1	0	2	0	5	0	0	0	2
TGME49_262670	0	1	0	1	0	4	2	3	0	1	0	2	0	2	0	0	0	1
TGME49_270380	0	4	0	3	4	1	0	0	0	0	0	0	0	0	0	0	2	0
TGME49_298610	0	0	4	15	0	1	0	0	0	0	0	0	0	0	0	0	0	0
TGME49_232130	0	1	0	1	0	1	0	0	2	2	4	0	0	0	0	0	2	0
TGME49_236650	0	6	0	4	0	5	1	3	0	0	0	0	0	0	0	0	0	0
TGME49_247520	0	3	0	2	0	1	0	0	0	1	1	0	0	0	0	0	1	0
TGME49_294620	0	7	2	4	1	7	0	0	0	0	0	0	0	0	0	0	0	0
TGME49_321680	0	5	0	0	0	4	0	0	0	0	0	0	0	0	0	0	5	0
TGME49_268850 [2]	0	1	0	0	0	7	3	2	0	0	0	3	0	1	0	0	0	1
TGME49_268850	0	1	0	0	0	7	3	2	0	0	0	3	0	1	0	0	0	1
TGME49_268860	0	0	0	0	0	0	0	0	0	0	0	0	0	0	0	0	0	0
TGME49_231970	0	1	2	5	0	4	0	0	0	0	0	0	0	0	0	0	0	0
TGME49_240600	0	3	0	1	0	2	2	3	1	0	1	4	1	2	1	0	2	0
TGME49_260540	0	0	6	5	0	0	0	0	0	0	0	0	0	0	0	0	0	0
TGME49_209950	0	2	6	1	1	6	0	0	0	1	0	0	0	0	0	0	0	0
TGME49_232350	0	6	1	0	0	9	0	1	0	0	0	0	0	0	0	0	0	0
TGME49_247510	0	9	2	5	1	9	0	0	0	0	0	0	0	0	0	0	0	0
TGME49_290950	0	2	0	0	0	9	0	0	0	0	0	0	0	0	0	0	0	0
TGME49_217890	0	0	3	0	0	1	0	0	0	0	0	0	0	0	0	0	0	0
TGME49_226250	0	6	0	1	0	7	1	0	0	0	0	0	0	0	0	0	0	0
TGME49_248480	0	3	0	3	4	2	0	2	0	0	0	1	0	0	0	0	4	0
TGME49_266640	0	0	7	3	1	2	0	0	0	0	0	1	0	0	0	0	0	0
TGME49_254440	0	2	0	1	1	2	1	0	0	0	0	2	0	0	0	0	0	0
TGME49_216860	0	1	0	1	0	7	0	1	0	0	0	0	0	0	0	0	0	0
TGME49_243960	0	6	3	5	0	2	0	0	0	0	0	0	0	0	0	0	1	0
TGME49_225050	0	1	0	0	0	11	0	0	0	0	0	0	0	0	0	0	0	0
TGME49_251810	0	2	3	1	0	4	3	3	0	0	0	3	0	2	0	0	0	1
TGME49_249850	0	1	1	2	1	1	1	1	0	0	0	0	0	0	0	0	0	0
TGME49_257530	0	4	1	2	1	6	0	1	0	2	0	0	0	0	0	0	1	0
TGME49_305610	0	2	2	1	0	0	0	0	0	0	0	0	0	0	0	0	0	0
TGME49_201220	0	0	0	0	4	4	0	0	0	0	0	0	0	0	0	0	0	0
TGME49_289650	0	0	2	4	0	6	1	0	0	0	0	1	0	0	0	0	0	0
TGME49_295110 [2]	0	1	0	0	0	9	0	3	0	0	0	0	0	0	0	0	0	0
TGME49_295110	0	1	0	0	0	9	0	2	0	0	0	0	0	0	0	0	0	0
TGME49_295125	0	0	0	0	0	4	0	2	0	0	0	0	0	0	0	0	0	0
TGME49_272910	0	0	2	2	0	6	0	0	0	0	0	0	0	0	0	0	0	0
TGME49_312630	0	0	0	0	0	14	0	0	0	0	0	0	0	0	0	0	0	0
TGME49_207620	0	0	0	2	0	7	2	2	0	2	0	2	0	2	0	0	0	2
TGME49_219540	0	0	0	0	0	14	0	0	0	0	0	0	0	0	0	0	0	0
TGME49_317720	0	2	0	0	0	9	0	0	0	0	0	0	0	0	0	0	0	0
TGME49_209600	0	2	2	1	1	7	0	0	0	0	0	1	0	0	0	0	0	0
TGME49_218410	0	4	0	0	1	4	0	1	0	0	0	0	0	0	0	0	0	0
TGME49_230520	0	0	0	0	0	0	2	4	0	1	1	2	0	2	0	0	0	1
TGME49_286580	0	4	5	4	0	6	0	0	0	0	0	0	0	0	0	0	0	0
TGME49_290660	0	0	0	0	0	4	0	0	0	1	0	0	0	0	0	0	0	0
TGME49_293580	0	0	8	5	0	0	0	0	0	0	0	0	0	0	0	0	0	0
TGME49_311400	0	0	4	4	0	0	0	0	0	0	0	0	0	0	0	0	0	0
TGME49_226040	0	0	0	0	0	0	5	6	0	0	0	0	0	0	0	0	0	0
TGME49_281650	0	0	0	0	0	0	0	1	0	0	2	0	0	2	0	0	0	0
TGME49_273090 [2]	0	0	0	0	0	12	0	0	0	0	0	0	0	0	0	0	0	0
TGME49_273090	0	0	0	0	0	12	0	0	0	0	0	0	0	0	0	0	0	0
TGME49_235610	0	0	0	0	0	0	0	0	0	0	0	0	0	0	0	0	0	0
TGME49_216880	0	2	0	0	0	6	0	3	0	0	0	2	0	2	0	0	0	0
TGME49_225690	0	1	0	0	0	0	6	6	0	0	0	1	0	0	0	0	0	0
TGME49_263180	0	0	0	0	0	13	0	0	0	0	0	0	0	0	0	0	0	0
TGME49_288650	0	4	1	0	2	6	1	0	0	0	0	1	0	0	0	0	0	0
TGME49_291180	0	0	8	3	0	0	0	0	0	0	0	0	0	0	0	0	0	0
TGME49_260440	0	2	2	2	1	3	0	0	0	0	0	0	0	0	0	0	0	0
TGME49_209420	0	0	4	4	1	1	0	0	1	0	0	0	0	0	0	0	0	0
TGME49_230850	0	1	2	6	0	1	1	1	0	0	0	0	0	1	0	0	0	0
TGME49_238050	0	1	0	1	0	8	0	1	0	0	0	0	0	0	0	0	0	0
TGME49_273460	0	3	1	2	0	7	0	0	0	0	0	0	0	0	0	0	0	0
TGME49_234450	0	1	0	0	0	4	0	1	0	0	0	0	0	0	0	0	0	0
TGME49_253430	0	1	1	1	1	6	1	0	0	0	0	0	0	0	0	0	0	0
TGME49_283850	0	1	5	3	0	1	0	0	0	0	0	0	0	0	0	0	0	0
TGME49_232440	0	2	2	3	0	2	0	0	0	0	0	0	0	0	0	0	0	0
TGME49_226030 [2]	0	1	1	2	0	6	0	1	0	1	0	0	0	0	0	0	0	0
TGME49_226030	0	1	1	2	0	6	0	1	0	1	0	0	0	0	0	0	0	0
TGME49_228420	0	0	0	0	0	0	0	0	0	0	0	0	0	0	0	0	0	0
TGME49_249630	0	0	0	0	1	0	3	3	0	1	0	1	0	4	0	0	0	3
TGME49_268200	0	1	2	1	0	2	0	0	0	0	0	0	0	0	0	0	0	0
TGME49_290290	0	0	0	0	0	7	0	0	0	0	0	0	0	0	0	0	0	0
TGME49_305190	0	0	4	6	0	0	0	0	0	1	0	0	0	0	0	0	0	0
TGME49_312110	0	4	2	6	0	0	0	0	0	2	0	1	0	0	0	0	0	0
TGME49_248880	0	1	1	0	0	3	1	1	0	1	0	1	0	1	0	0	0	0
TGME49_278990	0	0	0	0	0	5	0	1	0	0	0	0	0	0	0	0	0	0
TGME49_318710 [2]	0	0	4	4	0	3	0	0	0	0	0	0	0	0	0	0	0	0
TGME49_318710	0	0	4	4	0	3	0	0	0	0	0	0	0	0	0	0	0	0
TGME49_325600	0	0	0	0	0	0	0	0	0	0	0	0	0	0	0	0	0	0
TGME49_205320	0	1	1	3	1	1	0	0	0	0	0	0	0	0	0	0	0	0
TGME49_219850	0	1	0	0	1	8	0	0	0	0	0	0	0	0	0	0	0	0
TGME49_230210	0	0	3	4	0	1	0	1	0	0	0	0	0	0	0	0	0	0
TGME49_301120	0	0	0	0	0	0	3	4	0	2	0	2	0	4	0	0	0	1
TGME49_310440	0	2	1	4	0	1	0	2	0	0	0	0	0	0	0	0	0	0
TGME49_267060	0	2	0	2	2	3	1	1	0	0	0	0	0	0	0	0	1	0
TGME49_311470	0	0	0	0	0	2	0	0	0	0	0	0	0	0	0	0	0	0
TGME49_216670	0	1	1	1	1	5	0	1	0	0	0	0	0	0	0	0	0	0
TGME49_219320	0	0	0	0	1	4	0	0	0	0	0	0	0	0	0	0	0	0
TGME49_230940	0	1	7	1	0	0	0	0	0	1	0	0	0	1	0	0	0	0
TGME49_231850	0	1	1	1	0	5	0	0	0	0	0	0	0	0	0	0	0	0
TGME49_293180	0	0	2	4	0	0	0	0	0	0	0	0	0	0	0	0	0	0
TGME49_202490-DECOY	0	0	0	0	0	0	1	2	0	0	1	1	0	1	0	0	0	1
TGME49_203310	0	1	3	0	0	4	0	1	0	0	0	1	0	0	0	0	0	0
TGME49_217460	0	0	0	1	0	8	0	0	0	0	0	0	0	0	0	0	0	0
TGME49_219310	0	0	1	0	0	10	0	0	0	0	0	0	0	0	0	0	0	0
TGME49_261450	0	0	0	0	0	0	4	1	0	0	0	2	0	3	0	0	0	1
TGME49_269980	0	6	0	0	0	7	0	0	0	0	0	0	0	0	0	0	0	0
TGME49_279390	0	1	1	0	0	7	0	0	0	0	0	0	0	0	0	0	0	0
TGME49_286600	0	1	0	0	0	1	1	6	0	0	0	1	0	0	0	0	0	0
TGME49_291960	0	1	0	0	0	7	0	2	0	0	0	0	0	0	0	0	0	0
TGME49_300260	0	0	0	0	0	9	0	0	0	0	0	0	0	0	0	0	0	0
TGME49_319920	0	0	0	0	0	2	4	2	0	2	1	3	0	2	0	0	0	0
TGME49_239760	0	0	0	0	0	1	2	0	0	1	0	1	0	0	0	0	0	0
TGME49_205250	0	0	0	0	0	3	1	2	0	1	0	2	0	0	0	0	0	0
TGME49_222860	0	1	2	1	0	2	0	0	0	0	0	0	0	0	0	0	0	0
TGME49_269650	0	5	0	0	0	4	0	0	0	0	0	0	0	0	0	0	1	0
TGME49_286590	0	0	0	0	0	2	2	6	0	0	0	0	0	0	0	0	0	0
TGME49_300140	0	1	0	1	0	3	0	0	0	0	0	0	0	0	0	0	0	0
TGME49_260825	0	0	0	0	0	0	1	1	1	1	3	1	0	1	0	0	0	0
TGME49_278530	0	3	2	3	0	0	0	0	0	0	0	0	0	0	0	1	0	0
TGME49_310670	0	2	1	2	0	5	0	0	0	0	0	0	0	0	0	0	0	0
TGME49_288830	0	1	0	1	0	2	2	3	1	0	0	0	0	1	0	0	0	0
TGME49_320600	0	1	2	1	0	1	1	1	0	1	0	1	0	1	0	0	0	1
TGME49_204530	0	0	0	0	1	4	0	0	0	0	0	0	0	0	0	0	0	0
TGME49_313080	0	1	5	3	0	1	0	0	0	0	0	0	0	0	0	0	0	0
TGME49_216080	0	1	1	2	1	2	0	0	0	0	0	0	0	2	0	0	0	0
TGME49_226830	0	0	3	0	0	6	0	0	0	0	0	0	0	0	0	0	0	0
TGME49_205440	0	0	1	2	0	2	0	0	0	0	0	0	0	0	0	0	0	0
TGME49_248700	0	1	2	3	0	1	1	1	0	0	0	0	0	0	0	0	0	0
TGME49_313390	0	2	0	1	1	2	0	1	0	0	0	0	0	0	0	0	0	0
TGME49_275690	0	0	0	0	0	0	2	2	0	1	0	0	0	1	0	0	0	0
TGME49_264080	0	0	0	0	0	0	2	1	0	1	0	1	0	1	0	0	0	1
TGME49_207760	0	0	0	0	0	0	2	1	0	1	0	1	0	1	0	0	0	2
TGME49_214770 [3]	0	1	0	0	0	6	0	0	0	0	0	0	0	0	0	0	0	0
TGME49_214770	0	0	0	0	0	5	0	0	0	0	0	0	0	0	0	0	0	0
TGME49_257340	0	0	0	0	0	1	0	0	0	0	0	0	0	0	0	0	0	0
TGME49_258130	0	0	0	0	0	0	0	0	0	0	0	0	0	0	0	0	0	0
TGME49_201760	0	0	0	0	0	0	2	6	0	0	0	4	0	1	0	0	0	0
TGME49_318230	0	0	0	0	0	9	0	0	0	0	0	0	0	0	0	0	0	0
sp|OVAL_CHICK|	0	0	0	0	0	0	0	2	0	0	0	3	0	0	0	0	0	5
TGME49_252290	0	2	0	4	0	5	0	0	0	0	0	0	0	0	0	0	0	0
TGME49_263500	0	1	2	0	0	1	0	0	0	4	0	0	0	0	0	0	0	0
TGME49_267500	0	2	3	5	0	2	0	0	0	0	0	0	0	0	0	0	0	0
TGME49_305850	0	2	2	1	0	4	0	0	0	0	0	0	0	0	0	0	0	0
TGME49_211670	0	0	3	0	0	0	0	0	0	1	0	0	0	0	0	1	0	0
TGME49_290670	0	3	0	1	0	4	0	0	0	0	0	1	0	0	0	0	0	0
TGME49_293690	0	1	0	0	0	3	1	0	0	0	0	2	0	1	0	0	0	1
TGME49_301440	0	1	0	0	1	9	0	0	0	0	0	0	0	0	0	0	0	0
TGME49_313240	0	0	0	0	0	0	2	5	0	1	0	0	0	3	0	0	0	0
TGME49_313380	0	1	3	3	0	3	2	2	0	0	0	0	0	0	0	0	0	0
TGME49_315770	0	1	1	2	0	3	0	1	0	0	0	0	0	0	0	0	0	0
TGME49_314810	0	1	0	0	1	2	1	2	0	0	0	0	0	0	0	0	0	0
TGME49_274120	0	2	0	0	0	0	2	0	0	1	0	0	0	0	0	0	0	0
TGME49_283860	0	2	0	0	0	0	0	0	0	0	0	3	0	0	0	0	0	0
TGME49_319560	0	0	0	0	0	1	0	1	0	0	0	2	0	0	0	0	0	0
TGME49_280600 [2]	0	0	0	0	0	10	0	0	0	1	0	0	0	1	0	0	0	1
TGME49_280600	0	0	0	0	0	10	0	0	0	1	0	0	0	1	0	0	0	1
TGME49_215785 [2]	0	0	0	0	0	2	0	0	0	0	0	0	0	0	0	0	0	0
TGME49_215785	0	0	0	0	0	2	0	0	0	0	0	0	0	0	0	0	0	0
TGME49_215775	0	0	0	0	0	1	0	0	0	0	0	0	0	0	0	0	0	0
TGME49_214350	0	0	0	0	0	6	0	0	0	0	0	0	0	0	0	0	0	0
TGME49_260170	0	0	0	0	0	0	3	4	0	0	1	1	0	2	0	0	0	0
TGME49_310080	0	0	0	0	0	7	0	0	0	0	0	0	0	0	0	0	0	0
TGME49_258580	0	1	1	2	0	2	0	0	0	0	0	0	0	0	0	0	0	0
TGME49_220270	0	1	2	0	0	1	1	0	0	0	0	0	0	0	0	0	0	0
TGME49_279100 [2]	0	0	1	0	0	7	0	0	0	0	0	2	0	0	0	0	0	0
TGME49_279100	0	0	1	0	0	6	0	0	0	0	0	2	0	0	0	0	0	0
TGME49_323100	0	0	0	0	0	2	0	0	0	0	0	0	0	0	0	0	0	0
TGME49_223390	0	0	0	3	0	3	0	0	0	0	0	0	0	0	0	0	0	0
TGME49_237150	0	3	0	1	0	0	0	1	0	1	0	0	0	0	0	0	0	0
TGME49_263850	0	1	1	1	0	3	0	0	0	1	0	1	0	0	0	0	0	0
TGME49_258410	0	2	1	2	0	2	1	2	0	0	0	1	0	1	0	0	0	0
TGME49_229140	0	0	0	0	0	2	0	0	0	0	0	0	0	0	0	0	0	0
TGME49_216900	0	0	5	5	0	0	0	0	0	0	0	0	0	0	0	0	0	0
TGME49_224350	0	0	0	0	0	3	0	0	0	0	0	0	0	0	0	0	0	0
TGME49_268650	0	0	0	0	0	0	2	3	0	0	0	0	0	0	0	0	0	0
TGME49_262050	0	1	0	2	0	3	0	0	0	0	0	1	0	0	0	0	0	0
TGME49_309210	0	1	1	0	0	1	0	1	0	0	0	3	0	0	0	0	0	0
TGME49_295360	0	1	2	1	0	1	0	0	0	0	0	0	0	0	0	0	0	0
TGME49_248300-DECOY	0	2	2	1	0	1	0	0	0	0	0	0	0	0	1	0	0	0
TGME49_205710	0	0	0	0	0	6	0	0	0	0	0	0	0	0	0	0	0	0
TGME49_223790	0	0	0	0	0	0	4	1	0	0	0	0	0	1	0	0	0	0
TGME49_257680	0	0	3	1	1	3	0	0	0	0	0	0	0	0	0	0	0	0
TGME49_304650	0	0	2	2	0	0	0	0	0	0	0	0	0	0	0	0	0	0
TGME49_291140	0	1	2	1	0	0	0	0	0	0	0	0	0	0	0	0	0	0
TGME49_288280	0	1	1	0	0	2	0	1	0	0	0	0	0	0	0	0	0	0
TGME49_201400	0	0	2	0	0	0	0	0	0	0	0	0	0	0	0	0	0	0
TGME49_202530	0	0	0	0	1	5	0	0	0	0	0	0	0	0	0	0	0	0
TGME49_219800	0	1	0	0	0	4	0	0	0	0	0	0	0	0	0	0	0	0
TGME49_289830	0	0	0	0	0	3	0	0	0	0	0	0	0	0	0	0	0	0
TGME49_294670	0	2	3	2	0	2	0	0	0	0	0	0	0	0	0	0	0	0
TGME49_306060	0	0	0	0	0	2	0	0	0	0	0	0	0	0	0	0	0	0
TGME49_314400	0	0	0	0	0	3	0	0	0	0	0	0	0	1	0	0	0	0
TGME49_285268	0	0	3	2	0	0	0	0	0	0	0	0	0	0	0	0	0	0
TGME49_251500	0	2	0	1	0	2	0	0	0	0	0	0	0	0	0	0	0	0
TGME49_247470	0	1	0	0	0	1	1	2	0	0	0	2	0	0	0	0	0	0
TGME49_271820	0	0	0	0	0	0	2	1	0	0	2	1	0	1	0	0	0	0
TGME49_272290	0	0	0	0	0	0	1	1	0	1	1	2	1	1	0	1	0	0
TGME49_207640	0	0	0	0	0	3	0	0	0	0	0	0	0	0	0	0	0	0
TGME49_229990	0	0	0	0	0	6	0	0	0	0	0	0	0	0	0	0	0	0
TGME49_256990	0	0	0	0	0	4	0	0	0	0	0	0	0	0	0	0	0	0
TGME49_257560	0	0	1	4	0	0	0	0	0	0	0	0	0	0	0	0	0	0
TGME49_285980	0	0	0	0	0	3	0	0	0	0	0	0	0	0	0	0	0	0
TGME49_289300	0	0	0	0	0	4	0	0	0	0	0	0	0	0	0	0	0	0
TGME49_315270	0	0	2	2	0	0	0	0	0	0	0	0	0	0	0	0	0	0
TGME49_214880	0	0	1	1	0	0	1	3	0	0	0	0	0	0	0	0	0	0
TGME49_246950	0	0	1	2	0	0	0	0	0	0	0	0	1	0	0	0	0	0
TGME49_304710	0	0	0	1	0	2	0	0	0	0	0	0	0	0	0	0	0	0
TGME49_290200	0	2	0	1	0	3	0	0	0	0	0	0	0	0	0	0	0	0
TGME49_320220	0	1	0	0	0	2	0	1	0	0	0	0	0	0	0	0	0	0
TGME49_270250	0	1	0	0	0	3	0	0	0	0	0	0	0	0	0	0	0	0
TGME49_231070	0	0	2	1	0	0	0	1	0	0	0	0	0	0	0	0	0	0
TGME49_214080	0	2	0	0	0	3	0	1	0	0	0	1	0	0	0	0	0	0
TGME49_235970	0	0	1	0	0	3	0	0	0	1	0	0	0	0	0	0	0	0
TGME49_236540	0	0	0	0	0	3	0	0	0	0	0	0	0	0	0	0	0	0
TGME49_240650	0	1	0	1	0	4	0	0	0	0	0	0	0	0	0	0	0	0
TGME49_242070	0	1	0	1	1	4	0	0	0	0	0	0	0	0	0	0	0	0
TGME49_289330	0	0	0	5	0	1	0	0	0	0	0	0	0	0	0	0	0	0
TGME49_219750	0	0	0	0	0	3	0	0	0	0	0	1	0	0	0	0	0	1
TGME49_232410	0	0	0	0	0	2	0	2	0	0	0	2	0	0	0	0	0	0
TGME49_212260	0	1	2	1	0	0	0	0	0	0	0	0	0	0	0	0	0	0
TGME49_249870	0	0	2	1	0	1	0	0	0	0	0	0	0	0	0	0	0	0
TGME49_203490	0	1	0	0	0	1	0	0	0	0	0	0	0	0	0	0	2	0
TGME49_247450	0	1	2	0	0	0	0	0	0	0	0	0	0	0	0	0	0	0
TGME49_226220	0	1	3	0	0	0	0	0	0	0	0	0	0	0	0	0	0	0
TGME49_235930	0	0	0	0	0	3	0	0	0	0	0	0	0	0	0	0	0	0
TGME49_239820	0	0	0	0	0	4	0	0	0	0	0	0	0	0	0	0	0	0
TGME49_294200	0	0	0	0	0	4	0	0	0	0	0	0	0	0	0	0	0	0
TGME49_310030	0	0	0	0	0	5	0	0	0	0	0	1	0	1	0	0	0	0
TGME49_262100	0	0	1	2	0	0	0	0	0	0	0	0	0	0	0	0	0	0
TGME49_250340	0	1	2	2	0	2	0	0	0	1	0	0	0	0	0	0	0	0
TGME49_227280	0	2	1	0	2	2	0	1	0	0	0	0	0	0	0	0	0	0
TGME49_239490	0	0	0	0	0	2	0	0	0	0	1	0	0	1	0	0	0	0
TGME49_275670	0	0	0	0	0	0	2	2	0	0	1	0	0	1	0	0	0	0
TGME49_268010	0	2	0	0	0	0	0	0	0	0	0	0	0	0	0	0	0	0
TGME49_205700	0	0	0	0	0	5	0	0	0	0	0	0	0	0	0	0	0	0
TGME49_243730	0	0	0	0	0	5	0	0	0	0	0	0	0	0	0	0	0	0
TGME49_203780	0	0	3	2	0	0	0	0	0	0	0	0	0	0	0	0	0	0
TGME49_318440	0	0	2	0	0	0	0	0	0	0	0	0	0	0	0	0	0	0
TGME49_236570	0	0	1	0	0	2	0	0	0	0	0	0	0	0	0	0	0	0
TGME49_275810	0	2	0	0	1	1	0	0	0	0	0	0	0	0	0	0	1	0
TGME49_202630	0	0	0	0	0	0	1	2	1	0	0	0	0	1	0	0	0	0
TGME49_316490-DECOY	0	0	0	0	0	0	1	0	0	2	0	0	0	0	0	0	0	1
TGME49_230450	0	0	0	0	0	2	0	0	0	0	0	0	0	0	0	0	0	0
TGME49_280380	0	0	0	0	0	2	0	0	0	0	0	0	0	0	0	0	0	0
TGME49_271930	0	1	2	0	0	1	1	0	0	0	0	0	0	0	0	0	0	0
TGME49_259550	0	0	0	0	0	2	0	0	0	0	0	0	0	0	0	0	0	0
TGME49_224700	0	0	0	0	0	0	1	2	0	0	0	0	0	0	0	0	0	0
TGME49_315110	0	0	1	2	0	0	0	0	0	0	0	0	0	0	0	0	0	0
TGME49_285250	0	0	2	0	0	0	0	0	0	0	0	0	0	0	0	0	0	0
TGME49_291930	0	2	0	0	0	0	0	0	0	0	0	0	0	0	0	0	0	0
TGME49_244570	0	0	0	0	0	0	0	2	0	0	0	0	0	0	0	0	0	0
TGME49_201780	0	1	0	0	0	4	0	0	0	0	0	0	0	0	0	0	0	0
TGME49_309730	0	0	0	0	0	0	0	0	0	0	0	3	0	0	0	0	0	0
TGME49_222220	0	0	0	2	0	1	0	0	0	0	0	0	0	0	0	0	0	0
TGME49_263870	0	0	0	0	0	2	0	0	0	0	0	0	0	0	0	0	0	0
TGME49_286120	0	0	0	0	0	2	0	0	0	0	0	0	0	0	0	0	0	0
TGME49_288630	0	0	2	3	0	1	0	0	0	0	0	0	0	0	0	0	0	0
TGME49_320100	0	0	2	0	0	0	0	0	0	0	0	0	0	0	0	0	0	0
TGME49_318410	0	0	0	0	0	2	0	0	0	0	0	0	0	0	0	0	0	0
TGME49_259710	0	0	0	0	0	0	0	1	0	0	0	1	0	1	0	0	0	2
TGME49_237560	0	0	0	0	0	0	1	2	0	0	1	1	0	1	0	0	0	0
TGME49_203980	0	0	2	2	0	0	0	0	0	0	0	0	0	0	0	0	0	0
TGME49_215260	0	0	0	0	0	3	0	0	0	0	0	0	0	0	0	0	0	0
TGME49_290160	0	0	0	0	0	3	0	0	0	0	0	0	0	0	0	0	0	0
TGME49_297430	0	2	0	0	0	1	0	0	0	0	0	0	0	0	0	0	0	0
TGME49_243800	0	0	0	0	0	2	0	0	0	0	0	0	0	0	0	0	0	0
TGME49_230420	0	1	0	0	0	2	0	0	0	0	0	0	0	0	0	0	0	0
TGME49_210730	0	0	0	0	0	0	0	2	0	0	1	0	0	1	0	0	0	0
TGME49_224090	0	0	0	0	0	0	1	2	0	0	0	1	0	1	0	0	0	0
TGME49_244840	0	0	2	0	0	0	1	0	0	1	0	0	0	1	0	0	0	0
TGME49_219200	0	0	0	0	0	0	0	0	2	0	0	0	0	0	0	0	0	0
TGME49_227810	0	0	0	0	0	4	0	0	0	0	0	0	0	0	0	0	0	0
TGME49_231410	0	0	0	0	0	4	0	0	0	0	0	0	0	0	0	0	0	0
TGME49_256770	0	0	0	0	0	3	0	0	0	0	0	0	0	0	0	0	0	0
TGME49_310640	0	0	0	0	0	3	0	0	0	0	0	0	0	0	0	0	0	0
TGME49_204050	0	0	0	0	0	2	0	0	0	0	0	0	0	0	0	0	0	0
TGME49_297500	0	0	3	0	0	1	0	0	0	0	0	0	0	0	0	0	0	0
TGME49_225930	0	0	0	0	0	2	0	0	0	0	0	0	0	0	0	0	0	0
TGME49_295420	0	0	0	0	0	0	2	1	0	0	0	0	0	0	0	0	0	0
TGME49_205340	0	1	0	0	0	2	0	0	0	0	0	0	0	0	0	0	0	0
TGME49_233480	0	0	0	0	0	2	0	0	0	0	0	0	0	0	0	0	0	0
TGME49_209720	0	1	0	0	0	1	0	2	0	0	0	0	0	0	0	0	0	0
TGME49_258470	0	2	1	2	0	0	0	1	0	0	0	0	0	0	0	0	0	0
TGME49_245670	0	0	1	0	0	2	0	0	0	0	0	0	0	0	0	0	0	0
TGME49_220950	0	1	1	0	0	3	0	0	0	0	0	0	0	0	0	0	0	0
TGME49_220950	0	1	1	0	0	2	0	0	0	0	0	0	0	0	0	0	0	0
TGME49_323110	0	0	0	0	0	0	0	0	0	0	0	0	0	0	0	0	0	0
TGME49_226410	0	0	0	0	0	3	0	0	0	0	0	0	0	0	0	0	0	0
TGME49_230960	0	0	0	0	0	4	0	0	0	0	0	0	0	0	0	0	0	0
TGME49_279380	0	0	0	0	0	3	0	0	0	0	0	0	0	0	0	0	0	0
TGME49_309810	0	1	0	0	0	2	0	0	0	0	0	0	0	0	0	0	0	0
TGME49_253470	0	0	2	1	0	0	0	1	0	0	0	0	0	0	0	0	0	0
TGME49_312050	0	2	0	0	0	0	0	0	0	0	0	0	0	0	0	0	0	0
TGME49_201700	0	0	2	1	0	0	0	0	0	0	0	0	0	0	0	0	0	0
TGME49_233100	0	0	0	0	0	2	0	0	0	0	0	0	0	0	0	0	0	0
TGME49_312270	0	0	0	0	0	2	0	0	0	0	0	0	0	0	0	0	0	0
TGME49_318160	0	0	0	0	0	2	0	0	0	0	0	0	0	0	0	0	0	0
TGME49_249690	0	0	0	0	0	0	1	1	0	0	0	0	0	2	0	0	0	0
TGME49_291330	0	2	0	0	0	0	0	0	0	0	0	0	0	0	0	0	0	0
TGME49_214320	0	0	0	0	0	3	0	0	0	0	0	0	0	0	0	0	0	0
TGME49_299210	0	0	0	0	0	2	0	0	0	0	0	0	0	0	0	0	0	0
TGME49_278660	0	0	0	0	0	3	0	0	0	0	0	0	0	0	0	0	0	0
TGME49_306330	0	0	0	0	0	2	0	0	0	0	0	0	0	0	0	0	0	0
TGME49_207770	0	0	0	0	0	2	0	0	0	0	0	0	0	0	0	0	0	0
TGME49_249180	0	0	0	0	0	2	0	0	0	0	0	0	0	0	0	0	0	0
TGME49_229180	0	0	0	0	0	2	0	0	0	0	0	0	0	0	0	0	0	0
TGME49_268870	0	1	0	0	0	2	0	0	0	0	0	0	0	0	0	0	0	0
TGME49_222380	0	2	0	0	0	1	0	0	0	0	0	0	0	0	0	0	0	0
TGME49_320080	0	0	0	2	0	0	0	0	0	0	0	0	0	0	0	0	0	0
TGME49_257150	0	0	2	1	0	0	0	0	0	0	0	0	0	0	0	0	0	0
TGME49_305860	0	0	0	0	0	2	0	0	0	0	0	0	0	0	0	0	0	0
TGME49_320020	0	2	0	0	0	0	0	0	0	0	0	0	0	0	0	0	0	0
TGME49_249570	0	0	0	1	0	2	0	0	0	0	0	0	0	0	0	0	0	0
TGME49_228190	0	0	0	0	0	2	0	0	0	0	0	0	0	0	0	0	0	0
