# Supplementary material for: A conserved ankyrin repeat-containing protein regulates conoid stability, motility and cell invasion in Toxoplasma gondii
Source: Nat Commun. 2017 Dec 21;8:2236. doi: 10.1038/s41467-017-02341-2 (PMC5740107; doi:10.1038/s41467-017-02341-2)
Supplement: Supplementary file 5 — Supplementary Data 2 [file 41467_2017_2341_MOESM5_ESM.xlsx]

## Sheet: Output with Additonal Infor
Supplementary Data 2. Filtered output of the interactome analyses with additional information
Bait	Bait gene	Scores	Prey	P value	TOXODB Name	Name used here	Experimental Localization	Reference	Domains (InterPro)
RNG2 TGME49_244470	TGME49_244470	4.4521e-05	TGME49_320030	4.4521e-05	Hypothetical protein	n.d	apical complex	this study, Supplementary Fig 6	6 IDRs
	TGME49_244470	3.68521e-05	TGME49_222350	3.68521e-05	Hypothetical protein	#35	apical complex	this study, Supplementary Fig 1	3 coiled-coils
	TGME49_244470	2.29724e-05	TGME49_226990	2.29724e-05	Hypothetical protein	#22	apical complex	this study, Supplementary Fig 1	2 coiled-coils, 7 IDRs
	TGME49_244470	2.09004e-05	TGME49_266630	2.09004e-05	Hypothetical protein	CPH1	apical complex	this study, Supplementary Fig 1 and Fig 1	2 Ankyrin repeats
	TGME49_244470	6.72263e-06	TGME49_256030	6.72263e-06	Hypothetical protein	DCX	apical complex	pmid:27932494	DCX
	TGME49_244470	5.06274e-06	TGME49_225020	5.06274e-06	Hypothetical protein	CIP3	apical complex	this study, Fig 7	Coiled-coil, 3 IDRs
	TGME49_244470	5.23787e-07	TGME49_245640	5.23787e-07	Hypothetical protein	#56	punctate	this study, Supplementary Fig 1	2 IDRs
	TGME49_244470	4.96741e-11	TGME49_234250	4.96741e-11	Hypothetical protein	CIP1	apical complex	this study, Fig 7	5 coiled-coils, 12 IDRs
	TGME49_244470	3.31446e-13	TGME49_243250	3.31446e-13	MyoH	MyoH	apical complex	pmid:2676004	Myosin, 8 IQ, Coiled coil, 3 RCC1, IDR
	TGME49_244470	2.13759e-14	TGME49_258090	2.13759e-14	Hypothetical protein	#58	apical complex	this study, Supplementary Fig 1	7 coiled-coils, 4 IDRs
	TGME49_244470	6.47184e-16	TGME49_234270	6.47184e-16	Hypothetical protein	#34	apical complex	this study, Supplementary Fig 1	12 IDRs
	TGME49_244470	4.56931e-28	TGME49_244470	4.56931e-28	Hypothetical protein	RNG2	apical complex	pmid:24743791	21 coiled-coil, 11 IDRs
MyoH TGME49_243250	TGME49_243250	5.90953e-05	TGME49_316400	5.90953e-05	alpha tubulin TUBA1	TUBA1	cytoskeleton	pmid:11901169	tubulin, coiled coil
	TGME49_243250	5.01054e-05	TGME49_221620	5.01054e-05	beta-tubulin, putative	beta tubulin putative	cytoskeleton	pmid:16518471	tubulin, coiled coil
	TGME49_243250	2.19554e-05	TGME49_255895	2.19554e-05	hypothetical protein	n.d	apical complex	this study, Supplementary Fig 6	3 IDRs
	TGME49_243250	2.14471e-05	TGME49_222350	2.52008e-05	Hypothetical protein	#35	apical complex	this study, Supplementary Fig 1	IDR, 3 coiled-coils
	TGME49_243250	1.33824e-05	TGME49_266960	1.33824e-05	beta tubulin	beta tubulin	cytoskeleton	pmid:16518471	tubulin, coiled coil
	TGME49_243250	8.15699e-06	TGME49_230340	8.15699e-06	hypothetical protein	n.d	apical cap	this study, Supplementary Fig 6	IDR, 6 coiled-coil
	TGME49_243250	6.9161e-06	TGME49_246720	6.9161e-06	hypothetical protein	#67	partially apical complex	this study, Supplementary Fig 1	2 IDRs,2 EF hand
	TGME49_243250	6.9161e-06	TGME49_235470	6.9161e-06	MyoA	myoA	inner membrane complex	pmid:10749937	myosin
	TGME49_243250	6.43573e-06	TGME49_273760	8.64684e-06	heat shock protein HSP70	HSP70	cytosol	this study, Supplementary Fig 6	ATPase
	TGME49_243250	1.56619e-06	TGME49_306220	1.56619e-06	hypothetical protein	n.d	nucleus	this study, Supplementary Fig 6	2 WW, coiled-coil, 2 FF, 3 IDRs
	TGME49_243250	3.54672e-07	TGME49_270770	3.54672e-07	PWI domain-containing protein	PWI	nucleus	this study, Supplementary Fig 6	RNA recognition motif-PWI
	TGME49_243250	1.83296e-07	TGME49_257300	1.83296e-07	hypothetical protein	CIP2	apical complex	this study, Fig 7	2 coiled-coil, 4 prichextensn, 3 IDRs
	TGME49_243250	2.10862e-08	TGME49_256030	2.2019e-08	hypothetical protein	DCX	apical complex	pmid:27932494	DCX
	TGME49_243250	6.75741e-09	TGME49_266630	6.75741e-09	hypothetical protein	CPH1	apical complex	this study, Supplementary Fig 1 and Fig 1	Ankyrin repeats
	TGME49_243250	6.39295e-09	TGME49_231640	6.88899e-09	IMC1	IMC1	inner membrane complex	pmid:11420012	IMC, coiled coil, 2 IDRs
	TGME49_243250	5.68527e-10	TGME49_225020	5.68527e-10	hypothetical protein	CIP3	apical complex	this study, Fig 7	Coiled-coil, 3 IDRs
	TGME49_243250	1.54333e-14	TGME49_234250	1.65169e-14	hypothetical protein	CIP1	apical complex	this study, Fig 7	5 coiled-coils, 12 IDRs
	TGME49_243250	1.6321e-22	TGME49_243250	1.6321e-22	MyoH	MyoH	apical complex	pmid:2676004	Myosin, 8 IQ, Coiled coil, 3 RCC1, IDR
	TGME49_243250	1.36257e-24	TGME49_258090	1.36257e-24	hypothetical protein	#58	apical complex	this study, Supplementary Fig 1	7 coiled-coils, 4 IDRs
	TGME49_243250	2.01694e-25	TGME49_234270	2.04732e-25	hypothetical protein	#34	apical complex	this study, Supplementary Fig 1	12 IDRs
CPH1 TGME49_266630	TGME49_266630	5.90953e-05	TGME49_316400	5.90953e-05	alpha tubulin TUBA1	TUBA1	cytoskeleton	pmid:11901169	tubulin, coiled coil
	TGME49_266630	5.01054e-05	TGME49_221620	5.01054e-05	beta-tubulin, putative	beta tubulin putative	cytoskeleton	pmid:16518471	tubulin, coiled coil
	TGME49_266630	2.19554e-05	TGME49_255895	2.19554e-05	hypothetical protein	n.d	apical complex	this study, Supplementary Fig 6	3 IDRs
	TGME49_266630	2.14471e-05	TGME49_222350	2.52008e-05	Hypothetical	#35	apical complex	this study, Supplementary Fig 1	IDR, 3 coiled-coils
	TGME49_266630	1.33824e-05	TGME49_266960	1.33824e-05	beta tubulin	beta tubulin	cytoskeleton	pmid:16518471	tubulin, coiled coil
	TGME49_266630	8.15699e-06	TGME49_230340	8.15699e-06	hypothetical protein	n.d	apical cap	this study, Supplementary Fig 6	IDR, 6 coiled-coil
	TGME49_266630	6.9161e-06	TGME49_246720	6.9161e-06	hypothetical protein	#67	paritally apical complex	this study, Supplementary Fig 1	2 IDRs,2 EF hand
	TGME49_266630	6.9161e-06	TGME49_235470	6.9161e-06	MyoA	MyoA	inner membrane complex	pmid:10749937	myosin
	TGME49_266630	6.43573e-06	TGME49_273760	8.64684e-06	heat shock protein HSP70	Hsp70	cytosol	this study, Supplementary Fig 6	ATPase
	TGME49_266630	1.56619e-06	TGME49_306220	1.56619e-06	hypothetical protein	n.d	nucleus	this study, Supplementary Fig 6	2 WW, coiled-coil, 2 FF, 3 IDRs
	TGME49_266630	3.54672e-07	TGME49_270770	3.54672e-07	PWI domain-containing protein	PWI	nucleus	this study, Suppplementary Fig 6	RNA recognition motif-PWI
	TGME49_266630	1.83296e-07	TGME49_257300	1.83296e-07	hypothetical protein	CIP2	apical complex	this study, Fig 7	2 coiled-coil, 4 prichextensn, 3 IDRs
	TGME49_266630	2.10862e-08	TGME49_256030	2.2019e-08	hypothetical protein	DCX	apical complex	pmid:27932494	DCX
	TGME49_266630	6.75741e-09	TGME49_266630	6.75741e-09	hypothetical protein	CPH1	apcial complex	this study, Supplementary Fig 1 and Fig 1	2 Ankyrin repeats-IDR
	TGME49_266630	6.39295e-09	TGME49_231640	6.88899e-09	IMC1	IMC1	inner membrane complex	pmid:11420012	IMC, coiled coil, 2 IDRs
	TGME49_266630	5.68527e-10	TGME49_225020	5.68527e-10	hypothetical protein	CIP3	apical complex	this study, Fig 7	Coiled-coil, 3 IDRs
	TGME49_266630	1.54333e-14	TGME49_234250	1.65169e-14	hypothetical protein	CIP1	apical complex	this study, Fig 7	5 coiled-coils, 12 IDRs
	TGME49_266630	1.6321e-22	TGME49_243250	1.6321e-22	MyoH	MyoH	apical complex	pmid:2676004	Myosin, 8 IQ, Coiled coil, 3 RCC1, IDR
	TGME49_266630	1.36257e-24	TGME49_258090	1.36257e-24	hypothetical protein	#58	apical complex	this study, Supplementary Fig 1	7 coiled-coils, 4 IDRs
	TGME49_266630	2.01694e-25	TGME49_234270	2.04732e-25	hypothetical protein	#34	apical complex	this study, Supplementary Fig 1	12 IDRs
CaM2 TGME49_262010	TGME49_262010	5.06928e-05	TGME49_209420	5.41428e-05	hypothetical protein
	TGME49_262010	5.06928e-05	TGME49_318710	5.41428e-05	ATP-binding cassette subfamily F member 1
	TGME49_262010	5.06928e-05	TGME49_230940	5.41428e-05	hypothetical protein
	TGME49_262010	2.80632e-05	TGME49_244560	4.21867e-05	heat shock protein 90, putative
	TGME49_262010	1.95325e-05	TGME49_293180	1.95325e-05	NADP-specific glutamate dehydrogenase
	TGME49_262010	1.65396e-05	TGME49_283850	1.72753e-05	peptidyl-prolyl cis-trans isomerase
	TGME49_262010	1.65396e-05	TGME49_313080	1.72753e-05	hypothetical protein
	TGME49_262010	6.92308e-06	TGME49_266640	7.44233e-06	Acetyl-coenzyme A synthetase 2, putative
	TGME49_262010	1.1628e-06	TGME49_231640	1.94122e-06	IMC1	IMC1	inner membrane complex	pmid:11420012	IMC, coiled coil, 2 IDRs
	TGME49_262010	5.26029e-07	TGME49_311400	5.26029e-07	WD domain, G-beta repeat-containing protein
	TGME49_262010	1.30258e-07	TGME49_305190	1.32583e-07	CorA family Mg2+ transporter protein
	TGME49_262010	1.18291e-07	TGME49_311230	1.45104e-07	hypothetical protein
	TGME49_262010	1.41665e-08	TGME49_216900	1.41665e-08	cytokine induced-apoptosis inhibitor 1 family protein
	TGME49_262010	2.32481e-09	TGME49_260540	2.32481e-09	IMC14
	TGME49_262010	2.32481e-09	TGME49_291180	2.32481e-09	hypothetical protein
	TGME49_262010	2.2709e-09	TGME49_306220	2.9699e-09	hypothetical protein
	TGME49_262010	1.48671e-10	TGME49_205380	1.60522e-10	fructose-bisphospatase I
	TGME49_262010	6.26096e-11	TGME49_293580	6.26096e-11	prefoldin subunit protein
	TGME49_262010	1.36722e-11	TGME49_287500	1.48747e-11	T complex chaperonin, putative
	TGME49_262010	1.02746e-11	TGME49_262010	1.02746e-11	calmodulin CAM2	CaM2	apical complex	pmid:16518471	EF hands
	TGME49_262010	2.07585e-13	TGME49_235340	2.13511e-13	hypothetical protein
	TGME49_262010	2.03397e-13	TGME49_321620	2.10846e-13	dynamin-related protein DRPB
	TGME49_262010	1.24715e-13	TGME49_232340	1.48682e-13	protein phosphatase 2C domain-containing protein
	TGME49_262010	4.54094e-14	TGME49_254520	4.54094e-14	mediator comple subunit MED11
	TGME49_262010	2.04446e-14	TGME49_298610	2.06453e-14	GYF domain-containing protein
	TGME49_262010	3.20867e-20	TGME49_297720	3.2524e-20	trehaloase-phophatase
	TGME49_262010	1.44959e-21	TGME49_270770	1.65089e-21	PWI domain-containing protein
	TGME49_262010	8.20603e-30	TGME49_305340	8.2463e-30	corepressor complex CRC230
	TGME49_262010	2.45427e-31	TGME49_203220	2.45427e-31	DEAD/DEAH box helicase domain-containing protein
CaM1 TGME49_246930	TGME49_246930	4.67831e-05	TGME49_250770	6.4158e-05	eukaryotic initiation factor-4A, putative
	TGME49_246930	2.38115e-05	TGME49_262620	2.50319e-05	RNA recognition motif-containing protein
	TGME49_246930	2.30034e-05	TGME49_278870	2.82022e-05	myosin F	MyoF
	TGME49_246930	9.40927e-06	TGME49_254520	9.40927e-06	mediator complex subunit MED11
	TGME49_246930	9.40927e-06	TGME49_209950	9.40927e-06	thioredoxin, putative
	TGME49_246930	2.41107e-06	TGME49_286580	2.41107e-06	hypothetical protein
	TGME49_246930	1.8927e-06	TGME49_201680	2.04169e-06	eukaryotic initiation factor-3 subunit 10, putative
	TGME49_246930	1.2205e-06	TGME49_298610	1.2205e-06	GYF domain-containing protein
	TGME49_246930	6.17822e-07	TGME49_294620	6.17822e-07	eukaryotic initiation factor-3, subunit 8, putative
	TGME49_246930	5.20823e-07	TGME49_236040	5.41358e-07	frutose-1,6-bisphosphate aldolase
	TGME49_246930	2.91059e-07	TGME49_288380	3.75857e-07	heat shock protein 90, putative
	TGME49_246930	1.6777e-07	TGME49_211680	2.06293e-07	protein disulfide isomerase
	TGME49_246930	1.58313e-07	TGME49_235340	1.58313e-07	hypothetical protein
	TGME49_246930	4.05668e-08	TGME49_321620	4.05668e-08	dynamin-related protein DRPB
	TGME49_246930	2.64287e-08	TGME49_235470	3.37388e-08	myosin A	MyoA
	TGME49_246930	2.05351e-08	TGME49_247510	2.05351e-08	frutose-bisphospatase II
	TGME49_246930	5.262e-09	TGME49_205380	5.262e-09	frutoase-bisphospatase I
	TGME49_246930	2.66365e-09	TGME49_246930	2.66365e-09	calmodulin CAM1	CaM1		pmid:16518471
	TGME49_246930	1.34836e-09	TGME49_297720	1.34836e-09	trehalose-phosphatase
	TGME49_246930	4.19524e-10	TGME49_232340	5.06952e-10	protein phosphatase 2C domain-containing protein
	TGME49_246930	1.74898e-10	TGME49_287500	1.74898e-10	T complex chaeronin, putative
	TGME49_246930	1.47296e-10	TGME49_244560	1.76905e-10	heat shock protein 90, putative
	TGME49_246930	5.81236e-11	TGME49_305340	5.96132e-11	corepressor complex CRC230
	TGME49_246930	1.03643e-11	TGME49_306220	1.2278e-11	hypothetical protein
	TGME49_246930	2.9427e-12	TGME49_203220	2.9427e-12	DEAD/DEAH box helicase domain-containing protein
	TGME49_246930	2.4514e-27	TGME49_270770	2.4514e-27	PWI domain-containing protein
CAM3 TGME49_226040	TGME49_226040	6.6297e-05	TGME49_268650	6.6297e-05	chaperone clpB protein, putative
	TGME49_226040	4.55583e-05	TGME49_288500	6.76159e-05	FAD malate-dehydrogenase (MDH-FAD)
	TGME49_226040	2.98925e-05	TGME49_222350	4.85264e-05	hypothetical protein	#35	apical complex	this study
	TGME49_226040	1.72694e-05	TGME49_225020	2.89906e-05	hypothetical protein	CIP3	apical complex	this study
	TGME49_226040	1.17678e-05	TGME49_250820	1.86339e-05	hypothetical protein	apical cap protein 2	apical cap	pmid:25691595
	TGME49_226040	9.31993e-06	TGME49_234270	2.14057e-05	hypothetical protein	#34		this study
	TGME49_226040	7.74899e-06	TGME49_320030	1.2087e-05	hypothetical protein
	TGME49_226040	6.76919e-06	TGME49_286590	7.03072e-06	microtubule-associated protein SPM2
	TGME49_226040	5.9694e-06	TGME49_266630	9.43088e-06	hypothetical protein	CPH1	apical complex	this study
	TGME49_226040	5.40154e-06	TGME49_292920	7.44135e-06	heat shock protein 75, putative
	TGME49_226040	1.5682e-06	TGME49_237010	1.78784e-06	hypothetical protein
	TGME49_226040	3.94194e-07	TGME49_263520	4.38336e-07	microtubule-associated protein SPM1	SPM1
	TGME49_226040	1.18023e-08	TGME49_235380	1.32067e-08	hypothetical protein	Apical cap protein 5	apical cap	pmid:25691595
	TGME49_226040	6.21671e-09	TGME49_225690	6.38219e-09	hypothetical protein	Apical cap protein 7	apical cap	pmid:25691595
	TGME49_226040	2.81107e-09	TGME49_227000	3.12734e-09	hypothetical protein	#27	cytosol	this study
	TGME49_226040	6.41632e-10	TGME49_226040	6.41632e-10	EF hand domain-containing protein	CAM3	apical complex	pmid:28475612
	TGME49_226040	1.25622e-13	TGME49_220370	1.27902e-13	hypothetical protein
	TGME49_226040	4.30413e-16	TGME49_252880	4.72861e-16	hypothetical protein
