# Supplementary material for: A conserved ankyrin repeat-containing protein regulates conoid stability, motility and cell invasion in Toxoplasma gondii
Source: Nat Commun. 2017 Dec 21;8:2236. doi: 10.1038/s41467-017-02341-2 (PMC5740107; doi:10.1038/s41467-017-02341-2)
Supplement: Supplementary file 6 — Supplementary Data 3 [file 41467_2017_2341_MOESM6_ESM.xlsx]

## Sheet: Sheet1
Supplementary Data 3. Filtered output of the protein interactome analyses with datasets from CPH1-BirA or MyoH-BirA ¹
Baits	Bait accession number	SFINX score	Preys	P value	TOXODB name	Names used in here ²
CPH1	TGME49_266630	4.21093e-05	TGME49_211680	4.21093e-05	protein disulfide isomerase	protein disulfide isomerase
	TGME49_266630	3.48193e-05	TGME49_221620	3.48193e-05	beta-tubulin, putative	beta-tubulin, putative
	TGME49_266630	2.87913e-05	TGME49_316400	2.87913e-05	alpha tubulin TUBA1	alpha tubulin TUBA1
	TGME49_266630	7.60936e-06	TGME49_266960	1.11666e-05	beta tubulin	beta tubulin
	TGME49_266630	7.60936e-06	TGME49_257300	7.60936e-06	hypothetical protein	CIP2
	TGME49_266630	6.29201e-06	TGME49_230340	6.29201e-06	hypothetical protein	n.d
	TGME49_266630	2.03283e-06	TGME49_273760	2.67463e-06	heat shock protein	HSP70
	TGME49_266630	1.37505e-06	TGME49_235470	1.37505e-06	MyoA	MyoA
	TGME49_266630	3.00502e-07	TGME49_306220	3.00502e-07	hypothetical protein	n.d
	TGME49_266630	5.64704e-08	TGME49_256030	5.90638e-08	hypothetical protein	DCX
	TGME49_266630	3.71278e-08	TGME49_266630	3.71278e-08	hypothetical protein	CPH1
	TGME49_266630	3.71278e-08	TGME49_270770	3.71278e-08	PWI-domain containing protein	PWI
	TGME49_266630	6.70917e-09	TGME49_225020	6.70917e-09	hypothetical protein	CIP3
	TGME49_266630	1.67597e-09	TGME49_231640	1.79688e-09	IMC1	IMC1
	TGME49_266630	1.4381e-11	TGME49_234250	1.56094e-11	hypothetical protein	CIP1
	TGME49_266630	4.69812e-19	TGME49_243250	4.69812e-19	MyoH	MyoH
	TGME49_266630	3.48595e-21	TGME49_234270	3.54785e-21	hypothetical protein	34
	TGME49_266630	1.56732e-21	TGME49_258090	1.56732e-21	hypothetical protein	58
MyoH	TGME49_243250	6.51709e-05	TGME49_211680	6.51709e-05	protein disulfide isomerase	protein disulfide isomerase
	TGME49_243250	2.96718e-05	TGME49_230340	2.96718e-05	hypothetical protein	n.d
	TGME49_243250	1.07719e-05	TGME49_273760	1.45348e-05	heat shock protein	HSP70
	TGME49_243250	6.1507e-06	TGME49_235470	6.1507e-06	MyoA	MyoA
	TGME49_243250	5.05239e-06	TGME49_257300	5.05239e-06	hypothetical protein	CIP2
	TGME49_243250	3.40912e-06	TGME49_306220	3.40912e-06	hypothetical protein	n.d
	TGME49_243250	2.64292e-07	TGME49_270770	2.64292e-07	PWI-domain-containing protein	PWI
	TGME49_243250	8.11932e-08	TGME49_266630	8.11932e-08	hypothetical protein	CPH1
	TGME49_243250	6.22988e-08	TGME49_256030	6.51647e-08	hypothetical protein	DCX
	TGME49_243250	1.68306e-08	TGME49_225020	1.68306e-08	hypothetical protein	CIP3
	TGME49_243250	1.58003e-08	TGME49_231640	1.70578e-08	IMC1	IMC1
	TGME49_243250	6.78708e-13	TGME49_234250	7.31014e-13	hypothetical protein	CIP1
	TGME49_243250	9.65699e-22	TGME49_243250	9.65699e-22	MyoH	MyoH
	TGME49_243250	5.35254e-22	TGME49_258090	5.35254e-22	hypothetical protein	58
	TGME49_243250	1.24157e-25	TGME49_234270	1.25982e-25	hypothetical protein	34
	¹ shown are only the interactions with CPH1 and MyoH from the analyses.
	n.d. not defined
	² numbers refer to Supplementary Table 1
