# Supplementary material for: A conserved ankyrin repeat-containing protein regulates conoid stability, motility and cell invasion in Toxoplasma gondii
Source: Nat Commun. 2017 Dec 21;8:2236. doi: 10.1038/s41467-017-02341-2 (PMC5740107; doi:10.1038/s41467-017-02341-2)
Supplement: Supplementary file 7 — Supplementary Data 4 [file 41467_2017_2341_MOESM7_ESM.xlsx]

## Sheet: GO_Terms_Molecular Function
Supplementary Data 4. Gene ontology (GO) terms of molecular function for annotated proteins identified in the CPH1-RNG2-MyoH interactome
ID	Name	Bgd count	Result count	Pct of bgd	Fold enrichment	Odds ratio	P-value	Benjamini	Bonferroni
GO:0017111	nucleoside-triphosphatase activity	308	5	1.6	7.49	18.32	0.000189653	0.0012711	0.00493097
GO:0003924	GTPase activity	58	3	5.2	23.88	37.6	0.000225036	0.0012711	0.00585093
GO:0016462	pyrophosphatase activity	320	5	1.6	7.21	17.57	0.000227193	0.0012711	0.00590701
GO:0016818	hydrolase activity, acting on acid anhydrides, in phosphorus-containing anhydrides	321	5	1.6	7.19	17.51	0.000230564	0.0012711	0.00599467
GO:0016817	hydrolase activity, acting on acid anhydrides	325	5	1.5	7.1	17.27	0.000244442	0.0012711	0.00635548
GO:0005525	GTP binding	97	3	3.1	14.28	22.24	0.0009714	0.00315705	0.0252564
GO:0032561	guanyl ribonucleotide binding	97	3	3.1	14.28	22.24	0.0009714	0.00315705	0.0252564
GO:0019001	guanyl nucleotide binding	97	3	3.1	14.28	22.24	0.0009714	0.00315705	0.0252564
GO:0003774	motor activity	41	2	4.9	22.52	29.69	0.00353235	0.00669377	0.0918411
GO:0035639	purine ribonucleoside triphosphate binding	602	5	0.8	3.83	8.56	0.00423998	0.00669377	0.110239
GO:0032555	purine ribonucleotide binding	603	5	0.8	3.83	8.54	0.00427182	0.00669377	0.111067
GO:0032550	purine ribonucleoside binding	603	5	0.8	3.83	8.54	0.00427182	0.00669377	0.111067
GO:0032549	ribonucleoside binding	603	5	0.8	3.83	8.54	0.00427182	0.00669377	0.111067
GO:0001882	nucleoside binding	603	5	0.8	3.83	8.54	0.00427182	0.00669377	0.111067
GO:0001883	purine nucleoside binding	603	5	0.8	3.83	8.54	0.00427182	0.00669377	0.111067
GO:0032553	ribonucleotide binding	605	5	0.8	3.82	8.51	0.00433606	0.00669377	0.112737
GO:0017076	purine nucleotide binding	610	5	0.8	3.78	8.42	0.00449982	0.00669377	0.116995
GO:0097367	carbohydrate derivative binding	614	5	0.8	3.76	8.36	0.00463415	0.00669377	0.120488
GO:0043168	anion binding	677	5	0.7	3.41	7.42	0.00717258	0.00947767	0.186487
GO:0000166	nucleotide binding	687	5	0.7	3.36	7.29	0.00765504	0.00947767	0.199031
GO:1901265	nucleoside phosphate binding	687	5	0.7	3.36	7.29	0.00765504	0.00947767	0.199031
GO:0036094	small molecule binding	703	5	0.7	3.28	7.09	0.0084766	0.0100178	0.220392
GO:0016787	hydrolase activity	729	5	0.7	3.17	6.78	0.00994867	0.0112463	0.258665
GO:1901363	heterocyclic compound binding	1125	6	0.5	2.46	6.85	0.0123716	0.0129878	0.321663
GO:0097159	organic cyclic compound binding	1127	6	0.5	2.46	6.83	0.0124882	0.0129878	0.324694
GO:0043167	ion binding	1052	5	0.5	2.19	4.18	0.047298	0.047298	1
