# Supplementary material for: A conserved ankyrin repeat-containing protein regulates conoid stability, motility and cell invasion in Toxoplasma gondii
Source: Nat Commun. 2017 Dec 21;8:2236. doi: 10.1038/s41467-017-02341-2 (PMC5740107; doi:10.1038/s41467-017-02341-2)
Supplement: Supplementary file 8 — Supplementary Data 5 [file 41467_2017_2341_MOESM8_ESM.xlsx]

## Sheet: GO_Terms_Cellular Compartment
Supplementary Data 5. GO terms of Cellular Compartment and Molecular Function for annotated proteins
ID	Name	Background count	Result count	% Background	Fold enrichment	Odds ratio	P-value	Benjamini	Bonferroni
GO:0070258	inner membrane complex	37	4	10.8	44.36	79.05	1.56882e-06	1.3335e-05	2.667e-05
GO:0020039	pellicle	37	4	10.8	44.36	79.05	1.56882e-06	1.3335e-05	2.667e-05
BFO:0000040	material entity	10	3	30	123.1	184.15	2.80899e-06	1.59176e-05	4.77528e-05
GO:0043234	protein complex	216	5	2.3	9.5	20.12	7.49885e-05	0.000318701	0.00127481
GO:0016459	myosin complex	11	2	18.2	74.61	95.64	0.000404242	0.00137442	0.00687211
GO:0015629	actin cytoskeleton	15	2	13.3	54.71	70.06	0.000701281	0.00198696	0.0119218
GO:0032991	macromolecular complex	370	5	1.4	5.55	11.23	0.00092721	0.0022518	0.0157626
GO:0044430	cytoskeletal part	35	2	5.7	23.45	29.86	0.00334852	0.00711561	0.0569249
GO:0005856	cytoskeleton	39	2	5.1	21.04	26.77	0.00410201	0.00774825	0.0697342
GO:0005623	cell	950	6	0.6	2.59	5.77	0.0117278	0.0181248	0.199372
GO:0044464	cell part	950	6	0.6	2.59	5.77	0.0117278	0.0181248	0.199372
GO:0005575	cellular_component	1361	7	0.5	2.11	6	0.0154608	0.0219028	0.262833
GO:0045177	apical part of cell	90	2	2.2	9.12	11.44	0.0196316	0.0256721	0.333737
GO:0044424	intracellular part	760	5	0.7	2.7	4.82	0.0223199	0.0271028	0.379439
GO:0043229	intracellular organelle	537	4	0.7	3.06	4.7	0.0309185	0.035041	0.525615
GO:0005622	intracellular	849	5	0.6	2.42	4.19	0.0352133	0.0353372	0.598626
GO:0043226	organelle	559	4	0.7	2.94	4.49	0.0353372	0.0353372	0.600732
